# Supplementary material for: Taxonomic study of the genus Neurotettix Matsumura (Hemiptera, Cicadellidae, Deltocephalinae) with a description of a new species from China
Source: Zookeys. 2011 Feb 23;(82):67–72. doi: 10.3897/zookeys.82.1158 (PMC3088491; doi:10.3897/zookeys.82.1158)
Supplement: XML Treatment for Neurotettix [file zookeys.82.1158-treatment1.xml]

<!DOCTYPE tp:taxon-treatment
  PUBLIC "-//TaxonX//DTD Taxonomic Treatment Publishing DTD v0 20100105//EN" "tax-treatment-NSO.dtd">
<tp:taxon-treatment xmlns:tp="http://www.plazi.org/taxpub"><tp:treatment-meta><mixed-citation publication-type="journal"><person-group><name><surname>Dai</surname><given-names>Renhuai</given-names></name><name><surname>Xing</surname><given-names>Jichun</given-names></name><name><surname>Li</surname><given-names>Zizhong</given-names></name></person-group><article-title>Taxonomic study of the genus <italic>Neurotettix</italic> Matsumura (Hemiptera, Cicadellidae, Deltocephalinae) with a description of a new species from China</article-title><source>Zookeys</source><day>23</day><month>2</month><year>2011</year><volume>2011</volume><issue>82</issue><fpage>67</fpage><lpage>72</lpage><pub-id pub-id-type="doi">10.3897/zookeys.82.1158</pub-id></mixed-citation></tp:treatment-meta><tp:nomenclature><tp:taxon-name>
                    	<tp:taxon-name-part taxon-name-part-type="genus">Neurotettix</tp:taxon-name-part>
                    </tp:taxon-name><tp:taxon-authority>Matsumura</tp:taxon-authority><tp:nomenclature-citation-list><tp:nomenclature-citation><tp:taxon-name>Neurotettix</tp:taxon-name><comment><xref ref-type="bibr" rid="B3">Matsumura 1914</xref>: 192; <xref ref-type="bibr" rid="B5">Esaki and Ito 1954</xref>: 128; <xref ref-type="bibr" rid="B2">Ishihara 1963</xref>: 223.</comment></tp:nomenclature-citation></tp:nomenclature-citation-list></tp:nomenclature><tp:treatment-sec sec-type="Type species"><title>Type species:</title><p><tp:taxon-name>Neurotettix horishanus</tp:taxon-name>Matsumura, 1914</p></tp:treatment-sec><tp:treatment-sec sec-type="Description"><title>Description.</title><p>Medium sized leafhoppers, body elongate, vertex triangular and produced. Head including eyes clearly narrower than pronotum. Eyes black, large. Ocelli located on anterior margin of vertex, near eyes. Face with dark, transverse streaks. Frontoclypeus long and narrow. Pronotum longer than vertex, its length of lateral carina 1/3 basal width of eye, anterior margin roundly protruded and posterior margin concave. Scutellum triangular, slightly shorter than pronotum, with transverse suture curved and depressed. Forewings with four apical cells and three subapical cells, apical cells short, anteapical cells with reticulate veins, clavus irregularly reticulated with many extra veins, appendix small.</p><p>Male pygofer side with about 10 stout setae, its ventro-posterior margin with a long appendage. Valve triangular. Subgenital plate with many setae in lateral margin. Aedeagus asymmetrical or symmetrical, base robust, aedeagal shaft slender or robust, with or without processes, gonopore apical or subapical. Connective nearly X-shaped. Style slender, elongate.</p><fig id="F1" position="float" orientation="portrait"><label>Figures 1–15.</label><caption><p><tp:taxon-name>Neurotettix horishanus</tp:taxon-name> Matsumura <bold>1</bold> Aedeagus, dorsal view <bold>2</bold> Aedeagus, lateral view (after <xref ref-type="bibr" rid="B2">Ishihara 1963</xref>) <tp:taxon-name>Neurotettix bifurcatus</tp:taxon-name> Cai &amp; Shen <bold>3</bold> Aedeagus, ventral view <bold>4</bold> Aedeagus, lateral view (after <xref ref-type="bibr" rid="B1">Cai and Shen 1999</xref>) <tp:taxon-name>Neurotettix flangenus</tp:taxon-name> Shen &amp; Dai <bold>5</bold> Aedeagus, ventral view <bold>6</bold> Aedeagus, lateral view (after Shen &amp; Dai 2002) <tp:taxon-name>Neurotettix truncatus</tp:taxon-name> sp. n. <bold>7</bold> Male pygofer side, lateral view <bold>8</bold> Valve, ventral view <bold>9</bold> Subgenital plate, ventral view <bold>10</bold> Aedeagus, ventral view <bold>11</bold> Aedeagus, lateral view <bold>12</bold> Connective <bold>13</bold> Style, dorsal view <bold>14</bold> female 1st valvula, lateral view <bold>15</bold> female 2nd valvula, lateral view.</p></caption><graphic xmlns:xlink="http://www.w3.org/1999/xlink" xlink:href="ZooKeys-082-067-g001.jpg" position="float" orientation="portrait" xlink:type="simple"/></fig><fig id="F2" position="float" orientation="portrait"><label>Figures 16–19.</label><caption><p><tp:taxon-name>Neurotettix truncatus</tp:taxon-name> sp. n. <bold>16</bold> <italic>♂</italic>, dorsal view <bold>17</bold> <italic>♂</italic>, lateral view <bold>18</bold> <italic>♂</italic>, face <bold>19</bold> ♀ abdominal sternum VII, ventral view.</p></caption><graphic xmlns:xlink="http://www.w3.org/1999/xlink" xlink:href="ZooKeys-082-067-g002.jpg" position="float" orientation="portrait" xlink:type="simple"/></fig></tp:treatment-sec><tp:treatment-sec sec-type="Diagnosis"><title>Diagnosis.</title><p><tp:taxon-name>Neurotettix</tp:taxon-name> may be distinguished from other <tp:taxon-name>Athysanini</tp:taxon-name> by the following combination of features: forewings with apical cells short, anteapical cells with reticulate veins, clavus irregularly reticulated with many extra veins; connective nearly X-shaped.</p></tp:treatment-sec><tp:treatment-sec sec-type="Distribution"><title>Distribution.</title><p>Oriental Region and Palaearctic Region.</p></tp:treatment-sec><tp:treatment-sec sec-type="Disscussion"><title>Disscussion.</title><p>The aedeagus is asymmetrical in the type species in original description (<xref ref-type="bibr" rid="B2">Ishihara 1963</xref>). But, the aedeagus is symmetrical in the other two species (<tp:taxon-name>Neurotettix bifurcatus</tp:taxon-name> and <tp:taxon-name>Neurotettix flangenus</tp:taxon-name>) and the new species <tp:taxon-name>Neurotettix truncatus</tp:taxon-name> sp. n. According to the external characters and other male genitalia features, we confirmed the other two species and the new species belong to the genus <tp:taxon-name>Neurotettix</tp:taxon-name>.<!--PageBreak--></p></tp:treatment-sec><tp:treatment-sec sec-type="Key to species (male) of Neurotettix"><title>Key to species (male) of <tp:taxon-name>Neurotettix</tp:taxon-name></title><table-wrap content-type="key" position="anchor" orientation="portrait"><table><tbody><tr><td rowspan="1" colspan="1">1</td><td rowspan="1" colspan="1">Aedeagal shaft short and robust (<xref ref-type="fig" rid="F1">Figs 5, 6</xref>)</td><td rowspan="1" colspan="1"><tp:taxon-name>Neurotettix flangenus</tp:taxon-name> Shen &amp; Dai</td></tr><tr><td rowspan="1" colspan="1">–</td><td rowspan="1" colspan="1">Aedeagal shaft long and slender</td><td rowspan="1" colspan="1">2</td></tr><tr><td rowspan="1" colspan="1">2</td><td rowspan="1" colspan="1">Aedeagal with two paired apical processes (<xref ref-type="fig" rid="F1">Figs 3, 4</xref>)</td><td rowspan="1" colspan="1"><tp:taxon-name>Neurotettix bifurcatus</tp:taxon-name> Cai &amp; Shen</td></tr><tr><td rowspan="1" colspan="1">–</td><td rowspan="1" colspan="1">Aedeagal without paired apical process</td><td rowspan="1" colspan="1">3</td></tr><tr><td rowspan="1" colspan="1">3</td><td rowspan="1" colspan="1">Gonopore subapical, about one-third from apex (<xref ref-type="fig" rid="F1">Figs 1, 2</xref>)</td><td rowspan="1" colspan="1"><tp:taxon-name>Neurotettix horishanus</tp:taxon-name> Matsumura</td></tr><tr><td rowspan="1" colspan="1">–</td><td rowspan="1" colspan="1">Gonopore at apex (<xref ref-type="fig" rid="F1">Figs 10, 11</xref>)</td><td rowspan="1" colspan="1"><tp:taxon-name>Neurotettix truncatus</tp:taxon-name> Dai, Xing &amp; Li, sp. n.</td></tr></tbody></table></table-wrap></tp:treatment-sec><ref-list><ref id="B3"><mixed-citation xmlns:xlink="http://www.w3.org/1999/xlink" xlink:type="simple"><person-group><name name-style="western"><surname>Matsumura</surname><given-names>S</given-names></name></person-group> (<year>1914</year>)<article-title> Die Jassinen und einige neue Acocephalinen Japans.</article-title><source>Journal of the College of Agriculture, Tohoku Imperial University of Tokyo, Saporro</source><volume>5</volume>:<fpage>165</fpage>-<lpage>240</lpage>.</mixed-citation></ref><ref id="B5"><mixed-citation xmlns:xlink="http://www.w3.org/1999/xlink" xlink:type="simple"><person-group><name name-style="western"><surname>Esaki</surname><given-names>T</given-names></name><name name-style="western"><surname>Ito</surname><given-names>S</given-names></name></person-group> (<year>1954</year>)<source> A tentative catalogue of Jassoidea of Japan and her adjacent territories.</source><publisher-name>Japan society for the promotion of science</publisher-name>, <publisher-loc>Ueno Park, Tokyo</publisher-loc>, <lpage>315</lpage> pp.</mixed-citation></ref><ref id="B2"><mixed-citation xmlns:xlink="http://www.w3.org/1999/xlink" xlink:type="simple"><person-group><name name-style="western"><surname>Ishihara</surname><given-names>T</given-names></name></person-group> (<year>1963</year>)<article-title> Some genera, especially “<italic>Eutettix</italic>” of Japan and Formosa (Homoptera: Deltocephalinae).</article-title><source>Transactions of the Shikoku Entomological Society</source><volume>7</volume> (<issue>4</issue>):<fpage>119</fpage>-<lpage>224</lpage>.</mixed-citation></ref><ref id="B1"><mixed-citation xmlns:xlink="http://www.w3.org/1999/xlink" xlink:type="simple"><person-group><name name-style="western"><surname>Cai</surname><given-names>P</given-names></name><name name-style="western"><surname>Shen</surname><given-names>XC</given-names></name></person-group> (<year>1999</year>)<article-title> Six new species of Cicadellidae from Mt. Dabie in Henan (Homoptera: Cicadellidae).</article-title> In: <person-group><name name-style="western"><surname>Shen</surname><given-names>XC</given-names></name><name name-style="western"><surname>Pei</surname><given-names>HC</given-names></name></person-group> (<role>Eds</role>) <source>The Fauna and Taxonomy of Insects in Henan. Vol. 4, Insects of the Mountains Funiu and Dabie Regions.</source><publisher-loc>Beijing</publisher-loc>, <publisher-name>China Agricultural Scientech Press</publisher-name>, <fpage>36</fpage>–<lpage>45</lpage>.</mixed-citation></ref></ref-list></tp:taxon-treatment>
