# Supplementary material for: Taxonomic study of the genus Neurotettix Matsumura (Hemiptera, Cicadellidae, Deltocephalinae) with a description of a new species from China
Source: Zookeys. 2011 Feb 23;(82):67–72. doi: 10.3897/zookeys.82.1158 (PMC3088491; doi:10.3897/zookeys.82.1158)
Supplement: XML Treatment for Neurotettix horishanus [file zookeys.82.1158-treatment2.xml]

<!DOCTYPE tp:taxon-treatment
  PUBLIC "-//TaxonX//DTD Taxonomic Treatment Publishing DTD v0 20100105//EN" "tax-treatment-NSO.dtd">
<tp:taxon-treatment xmlns:tp="http://www.plazi.org/taxpub"><tp:treatment-meta><mixed-citation publication-type="journal"><person-group><name><surname>Dai</surname><given-names>Renhuai</given-names></name><name><surname>Xing</surname><given-names>Jichun</given-names></name><name><surname>Li</surname><given-names>Zizhong</given-names></name></person-group><article-title>Taxonomic study of the genus <italic>Neurotettix</italic> Matsumura (Hemiptera, Cicadellidae, Deltocephalinae) with a description of a new species from China</article-title><source>Zookeys</source><day>23</day><month>2</month><year>2011</year><volume>2011</volume><issue>82</issue><fpage>67</fpage><lpage>72</lpage><pub-id pub-id-type="doi">10.3897/zookeys.82.1158</pub-id></mixed-citation></tp:treatment-meta><tp:nomenclature><tp:taxon-name>
                    	<tp:taxon-name-part taxon-name-part-type="genus">Neurotettix</tp:taxon-name-part>
                    	<tp:taxon-name-part taxon-name-part-type="species">horishanus</tp:taxon-name-part>
                    </tp:taxon-name><tp:taxon-authority>Matsumura</tp:taxon-authority><xref ref-type="fig" rid="F1">Figs 1–2</xref><tp:nomenclature-citation-list><tp:nomenclature-citation><tp:taxon-name>Neurotettix horishanus</tp:taxon-name><comment><xref ref-type="bibr" rid="B3">Matsumura 1914</xref>: 193; <xref ref-type="bibr" rid="B2">Ishihara 1963</xref>: 224.</comment></tp:nomenclature-citation></tp:nomenclature-citation-list></tp:nomenclature><tp:treatment-sec sec-type="Distribution"><title>Distribution:</title><p>China (Taiwan).</p></tp:treatment-sec><tp:treatment-sec><!--Section generated to contain objects referenced in tp:taxon-treatment.--><fig id="F1" position="float" orientation="portrait"><label>Figures 1–15.</label><caption><p><tp:taxon-name>Neurotettix horishanus</tp:taxon-name> Matsumura <bold>1</bold> Aedeagus, dorsal view <bold>2</bold> Aedeagus, lateral view (after <xref ref-type="bibr" rid="B2">Ishihara 1963</xref>) <tp:taxon-name>Neurotettix bifurcatus</tp:taxon-name> Cai &amp; Shen <bold>3</bold> Aedeagus, ventral view <bold>4</bold> Aedeagus, lateral view (after <xref ref-type="bibr" rid="B1">Cai and Shen 1999</xref>) <tp:taxon-name>Neurotettix flangenus</tp:taxon-name> Shen &amp; Dai <bold>5</bold> Aedeagus, ventral view <bold>6</bold> Aedeagus, lateral view (after Shen &amp; Dai 2002) <tp:taxon-name>Neurotettix truncatus</tp:taxon-name> sp. n. <bold>7</bold> Male pygofer side, lateral view <bold>8</bold> Valve, ventral view <bold>9</bold> Subgenital plate, ventral view <bold>10</bold> Aedeagus, ventral view <bold>11</bold> Aedeagus, lateral view <bold>12</bold> Connective <bold>13</bold> Style, dorsal view <bold>14</bold> female 1st valvula, lateral view <bold>15</bold> female 2nd valvula, lateral view.</p></caption><graphic xmlns:xlink="http://www.w3.org/1999/xlink" xlink:href="ZooKeys-082-067-g001.jpg" position="float" orientation="portrait" xlink:type="simple"/></fig></tp:treatment-sec><ref-list><ref id="B2"><mixed-citation xmlns:xlink="http://www.w3.org/1999/xlink" xlink:type="simple"><person-group><name name-style="western"><surname>Ishihara</surname><given-names>T</given-names></name></person-group> (<year>1963</year>)<article-title> Some genera, especially “<italic>Eutettix</italic>” of Japan and Formosa (Homoptera: Deltocephalinae).</article-title><source>Transactions of the Shikoku Entomological Society</source><volume>7</volume> (<issue>4</issue>):<fpage>119</fpage>-<lpage>224</lpage>.</mixed-citation></ref><ref id="B1"><mixed-citation xmlns:xlink="http://www.w3.org/1999/xlink" xlink:type="simple"><person-group><name name-style="western"><surname>Cai</surname><given-names>P</given-names></name><name name-style="western"><surname>Shen</surname><given-names>XC</given-names></name></person-group> (<year>1999</year>)<article-title> Six new species of Cicadellidae from Mt. Dabie in Henan (Homoptera: Cicadellidae).</article-title> In: <person-group><name name-style="western"><surname>Shen</surname><given-names>XC</given-names></name><name name-style="western"><surname>Pei</surname><given-names>HC</given-names></name></person-group> (<role>Eds</role>) <source>The Fauna and Taxonomy of Insects in Henan. Vol. 4, Insects of the Mountains Funiu and Dabie Regions.</source><publisher-loc>Beijing</publisher-loc>, <publisher-name>China Agricultural Scientech Press</publisher-name>, <fpage>36</fpage>–<lpage>45</lpage>.</mixed-citation></ref><ref id="B3"><mixed-citation xmlns:xlink="http://www.w3.org/1999/xlink" xlink:type="simple"><person-group><name name-style="western"><surname>Matsumura</surname><given-names>S</given-names></name></person-group> (<year>1914</year>)<article-title> Die Jassinen und einige neue Acocephalinen Japans.</article-title><source>Journal of the College of Agriculture, Tohoku Imperial University of Tokyo, Saporro</source><volume>5</volume>:<fpage>165</fpage>-<lpage>240</lpage>.</mixed-citation></ref></ref-list></tp:taxon-treatment>
