# Supplementary material for: Taxonomic study of the genus Neurotettix Matsumura (Hemiptera, Cicadellidae, Deltocephalinae) with a description of a new species from China
Source: Zookeys. 2011 Feb 23;(82):67–72. doi: 10.3897/zookeys.82.1158 (PMC3088491; doi:10.3897/zookeys.82.1158)
Supplement: XML Treatment for Neurotettix truncatus [file zookeys.82.1158-treatment5.xml]

<!DOCTYPE tp:taxon-treatment
  PUBLIC "-//TaxonX//DTD Taxonomic Treatment Publishing DTD v0 20100105//EN" "tax-treatment-NSO.dtd">
<tp:taxon-treatment xmlns:tp="http://www.plazi.org/taxpub"><tp:treatment-meta><mixed-citation publication-type="journal"><person-group><name><surname>Dai</surname><given-names>Renhuai</given-names></name><name><surname>Xing</surname><given-names>Jichun</given-names></name><name><surname>Li</surname><given-names>Zizhong</given-names></name></person-group><article-title>Taxonomic study of the genus <italic>Neurotettix</italic> Matsumura (Hemiptera, Cicadellidae, Deltocephalinae) with a description of a new species from China</article-title><source>Zookeys</source><day>23</day><month>2</month><year>2011</year><volume>2011</volume><issue>82</issue><fpage>67</fpage><lpage>72</lpage><pub-id pub-id-type="doi">10.3897/zookeys.82.1158</pub-id></mixed-citation></tp:treatment-meta><tp:nomenclature><tp:taxon-name>
                    	<tp:taxon-name-part taxon-name-part-type="genus">Neurotettix</tp:taxon-name-part>
                    	<tp:taxon-name-part taxon-name-part-type="species">truncatus</tp:taxon-name-part>
                    	<object-id xmlns:xlink="http://www.w3.org/1999/xlink" xlink:type="simple">urn:lsid:zoobank.org:act:41C31A94-D0A4-4E56-96CC-BBC3D49AB654</object-id>
                    </tp:taxon-name><tp:taxon-authority>Dai, Xing &amp; Li</tp:taxon-authority><tp:taxon-status xmlns:xlink="http://www.w3.org/1999/xlink" xlink:type="simple">sp. n.</tp:taxon-status><xref ref-type="fig" rid="F1">Figs 7</xref><xref ref-type="fig" rid="F2">19</xref></tp:nomenclature><tp:treatment-sec sec-type="Description"><title>Description.</title><p>Body yellow-brown, vertex with black spots along anterior margin, and with two irregular orange markings behind the spots, eyes dark-brown (<xref ref-type="fig" rid="F2">Fig. 16</xref>). Face <!--PageBreak-->brown, transverse streaks and a longitudinal band yellow, anteclypeus yellow with apex dark-brown (<xref ref-type="fig" rid="F2">Fig.18</xref>). Pronotum and scutellum yellowish-brown. Forewings yellowish-brown, with irregular fuscous markings, viens yellowish-white, apical part of forewings pale brown (<xref ref-type="fig" rid="F2">Fig. 17</xref>). Female abdominal genital segment pale brown (<xref ref-type="fig" rid="F2">Fig. 19</xref>).</p><p>External features as in generic description.<!--PageBreak--></p><p><italic>Male genitalia</italic>. Pygofer side short, with eleven stout setae along dorso-caudal margin, its ventro-posterior margin with a long appendage (<xref ref-type="fig" rid="F1">Fig. 7</xref>). Valve triangle (<xref ref-type="fig" rid="F1">Fig. 8</xref>). Subgenital plate short and broad, with many setae in lateral margin, distally truncate, with 2 to 3 irregular rows of setae from lateral margin to middle of subgenital plate (<xref ref-type="fig" rid="F1">Fig. 9</xref>). Aedeagus symmetrical, base robust, aedeagal shaft slender without processes, gonopore apical (<xref ref-type="fig" rid="F1">Figs 10, 11</xref>). Connective nearly X-shaped, its arms longer than stem (<xref ref-type="fig" rid="F1">Fig. 12</xref>). Style slender, elongate, with apex of apophysis curved laterally (<xref ref-type="fig" rid="F1">Fig. 13</xref>).</p><p>Female seventh sternum concaved medially on posterior margin. First valvula of ovipositor sculpture irregularly (<xref ref-type="fig" rid="F1">Fig. 14</xref>), second valvula with teeth, tapered toward apex in lateral view (<xref ref-type="fig" rid="F1">Fig. 15</xref>).</p></tp:treatment-sec><tp:treatment-sec sec-type="Measurement"><title>Measurement.</title><p>Length (including tegmen): <italic>♂</italic>4.8–5.3mm, <italic>♀</italic> 4.9–5.3mm.</p></tp:treatment-sec><tp:treatment-sec sec-type="Type Material"><title>Type Material.</title><p>Holotype <italic>♂</italic>, China: Guizhou Prov., Kuankuoshui, 16 August 2010, coll. Jichun Xing (GUGC). Paratypes: 1<italic>♂</italic>2♀♀, Guizhou Prov., Kuankuoshui, 12 August 2010, coll. Renhuai Dai (GUGC), 1<italic>♂</italic>1♀, China: Hubei Prov., Lichuan city, Pingba, 1 August 2010, coll. Junqiang Ni (GUGC).</p></tp:treatment-sec><tp:treatment-sec sec-type="Host"><title>Host.</title><p>Bamboo.</p></tp:treatment-sec><tp:treatment-sec sec-type="Remarks"><title>Remarks.</title><p>This species is similar to <tp:taxon-name>Neurotettix horishanus</tp:taxon-name> Matsumura, but can be distinguished from the latter by the symmetrical aedeagus and gonopore at apex, subgenital plate distally truncate and style apex curved.</p></tp:treatment-sec><tp:treatment-sec sec-type="Etymology"><title>Etymology.</title><p>The new species name is derived from the Latin words “<italic>truncatus</italic>”, indicating that the subgenital plate distally truncate.</p></tp:treatment-sec><tp:treatment-sec><!--Section generated to contain objects referenced in tp:taxon-treatment.--><fig id="F1" position="float" orientation="portrait"><label>Figures 1–15.</label><caption><p><tp:taxon-name>Neurotettix horishanus</tp:taxon-name> Matsumura <bold>1</bold> Aedeagus, dorsal view <bold>2</bold> Aedeagus, lateral view (after <xref ref-type="bibr" rid="B2">Ishihara 1963</xref>) <tp:taxon-name>Neurotettix bifurcatus</tp:taxon-name> Cai &amp; Shen <bold>3</bold> Aedeagus, ventral view <bold>4</bold> Aedeagus, lateral view (after <xref ref-type="bibr" rid="B1">Cai and Shen 1999</xref>) <tp:taxon-name>Neurotettix flangenus</tp:taxon-name> Shen &amp; Dai <bold>5</bold> Aedeagus, ventral view <bold>6</bold> Aedeagus, lateral view (after Shen &amp; Dai 2002) <tp:taxon-name>Neurotettix truncatus</tp:taxon-name> sp. n. <bold>7</bold> Male pygofer side, lateral view <bold>8</bold> Valve, ventral view <bold>9</bold> Subgenital plate, ventral view <bold>10</bold> Aedeagus, ventral view <bold>11</bold> Aedeagus, lateral view <bold>12</bold> Connective <bold>13</bold> Style, dorsal view <bold>14</bold> female 1st valvula, lateral view <bold>15</bold> female 2nd valvula, lateral view.</p></caption><graphic xmlns:xlink="http://www.w3.org/1999/xlink" xlink:href="ZooKeys-082-067-g001.jpg" position="float" orientation="portrait" xlink:type="simple"/></fig><fig id="F2" position="float" orientation="portrait"><label>Figures 16–19.</label><caption><p><tp:taxon-name>Neurotettix truncatus</tp:taxon-name> sp. n. <bold>16</bold> <italic>♂</italic>, dorsal view <bold>17</bold> <italic>♂</italic>, lateral view <bold>18</bold> <italic>♂</italic>, face <bold>19</bold> ♀ abdominal sternum VII, ventral view.</p></caption><graphic xmlns:xlink="http://www.w3.org/1999/xlink" xlink:href="ZooKeys-082-067-g002.jpg" position="float" orientation="portrait" xlink:type="simple"/></fig></tp:treatment-sec><ref-list><ref id="B2"><mixed-citation xmlns:xlink="http://www.w3.org/1999/xlink" xlink:type="simple"><person-group><name name-style="western"><surname>Ishihara</surname><given-names>T</given-names></name></person-group> (<year>1963</year>)<article-title> Some genera, especially “<italic>Eutettix</italic>” of Japan and Formosa (Homoptera: Deltocephalinae).</article-title><source>Transactions of the Shikoku Entomological Society</source><volume>7</volume> (<issue>4</issue>):<fpage>119</fpage>-<lpage>224</lpage>.</mixed-citation></ref><ref id="B1"><mixed-citation xmlns:xlink="http://www.w3.org/1999/xlink" xlink:type="simple"><person-group><name name-style="western"><surname>Cai</surname><given-names>P</given-names></name><name name-style="western"><surname>Shen</surname><given-names>XC</given-names></name></person-group> (<year>1999</year>)<article-title> Six new species of Cicadellidae from Mt. Dabie in Henan (Homoptera: Cicadellidae).</article-title> In: <person-group><name name-style="western"><surname>Shen</surname><given-names>XC</given-names></name><name name-style="western"><surname>Pei</surname><given-names>HC</given-names></name></person-group> (<role>Eds</role>) <source>The Fauna and Taxonomy of Insects in Henan. Vol. 4, Insects of the Mountains Funiu and Dabie Regions.</source><publisher-loc>Beijing</publisher-loc>, <publisher-name>China Agricultural Scientech Press</publisher-name>, <fpage>36</fpage>–<lpage>45</lpage>.</mixed-citation></ref></ref-list></tp:taxon-treatment>
